# Supplementary material for: Insights on Microbial Communities Inhabiting Non-Volcanic Hot Springs
Source: Int J Mol Sci. 2022 Oct 13;23(20):12241. doi: 10.3390/ijms232012241 (PMC9603410; doi:10.3390/ijms232012241)
Supplement: Supplementary file 1 [file ijms-23-12241-s001.zip]

Archive with 1 entries (1 files):
- ijms-1825021-supplementary.pdf
